# Supplementary material for: Synthesis of Diversely Substituted Diethyl (Pyrrolidin-2-Yl)Phosphonates
Source: Molecules. 2025 May 7;30(9):2078. doi: 10.3390/molecules30092078 (PMC12073250; doi:10.3390/molecules30092078)
Supplement: Supplementary file 1 [file molecules-30-02078-s001.zip]

Archive with 1 entries (1 files):
- molecules-3606082-supplementary.pdf
